# Supplementary material for: Intestinal epithelial formyl peptide receptor 2 contributes to intestinal epithelium homeostasis and injury repair by regulating intestinal stem cell and transit-amplifying cell proliferation and differentiation
Source: Life Metab. 2025 Dec 24;5(3):loaf045. doi: 10.1093/lifemeta/loaf045 (PMC13148159; doi:10.1093/lifemeta/loaf045)
Supplement: loaf045_Supplementary_Data [file loaf045_supplementary_data.zip]

Archive with 1 entries (1 files):
- revised_supporting_information - tu.pdf
